# Supplementary material for: ﻿Novel brood-site pollination mutualism between sympetalous Heterosmilax (Smilacaceae, Liliales) and a cecidomyiid gall midge (Cecidomyiidae, Diptera) breeding in fallen male flowers
Source: Zookeys. 2025 Apr 22;1234:397–416. doi: 10.3897/zookeys.1234.146453 (PMC12041868; doi:10.3897/zookeys.1234.146453)
Supplement: XML Treatment for Dasineura heterosmilacicola [file zookeys.1234.146453-treatment1.xml]

<!DOCTYPE tp:taxon-treatment
  PUBLIC "-//TaxonX//DTD Taxonomic Treatment Publishing DTD v0 20100105//EN" "tax-treatment-NSO.dtd">
<tp:taxon-treatment xmlns:tp="http://www.plazi.org/taxpub"><tp:treatment-meta><kwd-group><label>Taxon classification</label><kwd>
                <named-content content-type="kingdom">Animalia</named-content>
              </kwd><kwd>
                <named-content content-type="order">Diptera</named-content>
              </kwd><kwd>
                <named-content content-type="family">Cecidomyiidae</named-content>
              </kwd></kwd-group><mixed-citation publication-type="journal"><person-group><name><surname>Kato</surname><given-names>Makoto</given-names></name><name><surname>Kawakita</surname><given-names>Atsushi</given-names></name></person-group><article-title>﻿Novel brood-site pollination mutualism between sympetalous <italic><tp:taxon-name><tp:taxon-name-part taxon-name-part-type="genus" reg="Heterosmilax">Heterosmilax</tp:taxon-name-part></tp:taxon-name></italic> (<tp:taxon-name><tp:taxon-name-part taxon-name-part-type="family">Smilacaceae</tp:taxon-name-part></tp:taxon-name>, <tp:taxon-name><tp:taxon-name-part taxon-name-part-type="order">Liliales</tp:taxon-name-part></tp:taxon-name>) and a cecidomyiid gall midge (<tp:taxon-name><tp:taxon-name-part taxon-name-part-type="family">Cecidomyiidae</tp:taxon-name-part></tp:taxon-name>, <tp:taxon-name><tp:taxon-name-part taxon-name-part-type="order">Diptera</tp:taxon-name-part></tp:taxon-name>) breeding in fallen male flowers</article-title><source>Zookeys</source><day>22</day><month>04</month><year>2025</year><volume>1234</volume><fpage>397</fpage><lpage>416</lpage><pub-id pub-id-type="doi">10.3897/zookeys.1234.146453</pub-id></mixed-citation></tp:treatment-meta><tp:nomenclature><label>﻿</label><tp:taxon-name>
              <object-id xmlns:xlink="http://www.w3.org/1999/xlink" content-type="arpha" xlink:type="simple">D9F1E4D9-35D0-549C-864D-97E79A292D7F</object-id>
              <tp:taxon-name-part taxon-name-part-type="genus" reg="Dasineura">Dasineura</tp:taxon-name-part>
              <tp:taxon-name-part taxon-name-part-type="species" reg="heterosmilacicola">heterosmilacicola</tp:taxon-name-part>
              <object-id xmlns:xlink="http://www.w3.org/1999/xlink" content-type="zoobank" xlink:type="simple">https://zoobank.org/A0D631C9-74F4-42EA-ABB3-83B4087DD40C</object-id>
            </tp:taxon-name><tp:taxon-status xmlns:xlink="http://www.w3.org/1999/xlink" xlink:type="simple">sp. nov.</tp:taxon-status><xref ref-type="fig" rid="F3">Figs 3</xref><xref ref-type="fig" rid="F4">, 4</xref><xref ref-type="fig" rid="F5">, 5</xref><xref ref-type="fig" rid="F6">, 6</xref><xref ref-type="fig" rid="F7">, 7</xref></tp:nomenclature><tp:treatment-sec sec-type="material" id="SECID0E3CAG"><title>Material examined.</title><p><bold><italic>Holotype</italic></bold>: Japan • 1 ♂, <named-content xmlns:xlink="http://www.w3.org/1999/xlink" content-type="dwc:institutional_code" xlink:title="National Museum of Nature and Science, Tokyo" xlink:href="http://grbio.org/institution/national-science-museum-natural-history" xlink:type="simple">NSMT</named-content>-I-Dip 36246, microscopic slide; Mt Kubura, Yonaguni Island, Yonaguni-chô, Yaeyama-gun, Okinawa Prefecture; <named-content xmlns:xlink="http://www.w3.org/1999/xlink" content-type="dwc:verbatimCoordinates" xlink:type="simple"><named-content content-type="geo-json" specific-use="{&#34;type&#34;:&#34;Point&#34;,&#34;coordinates&#34;:[122.958600,24.457200]}" id="NCID0EODAG" xlink:type="simple">24.4572°N, 122.9586°E</named-content></named-content>; altitude 90 m; 5-III-2019 (as larva in male flower of <italic><tp:taxon-name><tp:taxon-name-part taxon-name-part-type="genus" reg="Heterosmilax">Heterosmilax</tp:taxon-name-part><tp:taxon-name-part taxon-name-part-type="species" reg="japonica">japonica</tp:taxon-name-part></tp:taxon-name></italic>), emerged on 30-III-2019; M. Kato leg.</p><p><bold><italic>Paratypes</italic></bold>: Japan • 2 ♂ 3 ♀, <named-content xmlns:xlink="http://www.w3.org/1999/xlink" content-type="dwc:institutional_code" xlink:title="National Museum of Nature and Science, Tokyo" xlink:href="http://grbio.org/institution/national-science-museum-natural-history" xlink:type="simple">NSMT</named-content>-I-Dip 36241–36245, freeze-dried specimens; <named-content xmlns:xlink="http://www.w3.org/1999/xlink" content-type="dwc:institutional_code" xlink:title="National Museum of Nature and Science, Tokyo" xlink:href="http://grbio.org/institution/national-science-museum-natural-history" xlink:type="simple">NSMT</named-content>-I-Dip 36247, microscopic slide; same data as holotype, emerged on 30–31-III-2019 M. Kato leg. • 2 ♂ 3 ♀, <named-content xmlns:xlink="http://www.w3.org/1999/xlink" content-type="dwc:institutional_code" xlink:title="National Museum of Nature and Science, Tokyo" xlink:href="http://grbio.org/institution/national-science-museum-natural-history" xlink:type="simple">NSMT</named-content>-I-Dip 36248–36250, freeze-dried specimens &amp; <named-content xmlns:xlink="http://www.w3.org/1999/xlink" content-type="dwc:institutional_code" xlink:title="National Museum of Nature and Science, Tokyo" xlink:href="http://grbio.org/institution/national-science-museum-natural-history" xlink:type="simple">NSMT</named-content>-I-Dip 36251–36252, microscopic slides; Funaura, Iriomote Island, Taketomi-chô, Yaeyama-gun, Okinawa Prefecture; 16-IV-2023 (as larva in male flowers), emerged on 5–8-V-2023; M. Kato leg. • 1 ♂ 2 ♀, <named-content xmlns:xlink="http://www.w3.org/1999/xlink" content-type="dwc:institutional_code" xlink:title="National Museum of Nature and Science, Tokyo" xlink:href="http://grbio.org/institution/national-science-museum-natural-history" xlink:type="simple">NSMT</named-content>-I-Dip 36253–36255, freeze-dried specimens); Funaura, Iriomote Island, Taketomi-chô, Yaeyama-gun, Okinawa Prefecture; 5-VI-2018 (as larva in male flowers), emerged on 19–20-VI-2018; M. Kato leg.</p></tp:treatment-sec><tp:treatment-sec sec-type="material" id="SECID0EZEAG"><title>Other material.</title><p>Japan • 1 ♂ 3 ♀; same data as holotype, emerged on 30–31-III-2019 • 1 ♂ 3 ♀; Funaura, Iriomote Island, Taketomi-chô, Yaeyama-gun, Okinawa Prefecture; 5-VI-2018 (as larva on male flower), emerged on 19–22-VI-2018 • 1 ♂ 3 ♀; Funaura, Iriomote Island, Taketomi-chô, Yaeyama-gun, Okinawa Prefecture; 16-IV-2023 (as larva on male flower), emerged on 8-V-2023 • 1 ♂ 4 ♀; Higashinakama, Amami-Ôshima Island, Kagoshima Prefecture; 13-VI-2018 (as larva on male flower), emerged on 1-VII-2018; all these non-types M. Kato leg.</p></tp:treatment-sec><tp:treatment-sec sec-type="diagnosis" id="SECID0E5EAG"><title>Diagnosis.</title><p>A small species (wing length 1.2–1.5 mm); antenna with 12–13 flagellomeres in males, 11–12 in females. Eyes holoptic, with a distinct constriction at the middle. Tarsal claws bifid, each strongly curved downward beyond mid length. Male gonostylus basal 1/3 swollen, apically forming a dark brown sclerotized claw. Female abdomen with segments 7–8 protrusive; extended ovipositor 9–10× as long as 7<sup>th</sup> tergite; eighth tergite divided into two separate, narrow longitudinal sclerites, with a pair of anterior granular sensillae. Larva feeds on internal tissue of fallen male flower of <italic><tp:taxon-name><tp:taxon-name-part taxon-name-part-type="genus" reg="Heterosmilax">Heterosmilax</tp:taxon-name-part><tp:taxon-name-part taxon-name-part-type="species" reg="japonica">japonica</tp:taxon-name-part></tp:taxon-name></italic> (<tp:taxon-name><tp:taxon-name-part taxon-name-part-type="family">Smilacaceae</tp:taxon-name-part></tp:taxon-name>).</p></tp:treatment-sec><tp:treatment-sec sec-type="description" id="SECID0EWFAG"><title>Description.</title><p><bold>Adult male</bold> (Figs <xref ref-type="fig" rid="F3">3</xref>, <xref ref-type="fig" rid="F4">4</xref>):</p><fig id="F3" position="float" orientation="portrait"><object-id xmlns:xlink="http://www.w3.org/1999/xlink" content-type="doi" xlink:type="simple">10.3897/zookeys.1234.146453.figure3</object-id><object-id xmlns:xlink="http://www.w3.org/1999/xlink" content-type="arpha" xlink:type="simple">E312563B-30A1-542D-9DCD-CD93AA5A1849</object-id><label>Figure 3.</label><caption><p><italic><tp:taxon-name><tp:taxon-name-part taxon-name-part-type="genus" reg="Dasineura">Dasineura</tp:taxon-name-part><tp:taxon-name-part taxon-name-part-type="species" reg="heterosmilacicola">heterosmilacicola</tp:taxon-name-part></tp:taxon-name></italic> sp. nov. male <bold>A</bold> habitus, lateral <bold>B</bold> wing <bold>C</bold> head and thorax, dorsal <bold>D</bold> body, lateral <bold>E</bold> head, frontal <bold>F</bold> tarsal claw of foreleg <bold>G</bold> antenna, lateral <bold>H</bold> head, lateral <bold>I</bold> mouthpart, frontal <bold>J</bold> segments 2–6 of an antenna, dorsal <bold>K, L</bold> 5<sup>th</sup> segment of an antenna, dorsal and lateral <bold>M</bold> head, frontal. Scale bars: 1 mm (<bold>A</bold>); 0.1 mm (<bold>B–E, G–I, M</bold>); 0.01 mm (<bold>F, J–L</bold>).</p></caption><graphic xmlns:xlink="http://www.w3.org/1999/xlink" xlink:href="zookeys-1234-397_article-146453__-g003.jpg" position="float" orientation="portrait" xlink:type="simple" id="oo_1313257.jpg"><uri content-type="original_file" xlink:type="simple">https://binary.pensoft.net/fig/1313257</uri></graphic></fig><fig id="F4" position="float" orientation="portrait"><object-id xmlns:xlink="http://www.w3.org/1999/xlink" content-type="doi" xlink:type="simple">10.3897/zookeys.1234.146453.figure4</object-id><object-id xmlns:xlink="http://www.w3.org/1999/xlink" content-type="arpha" xlink:type="simple">C49024AE-25D3-5405-B4AC-BA1ECF4EA079</object-id><label>Figure 4.</label><caption><p><italic><tp:taxon-name><tp:taxon-name-part taxon-name-part-type="genus" reg="Dasineura">Dasineura</tp:taxon-name-part><tp:taxon-name-part taxon-name-part-type="species" reg="heterosmilacicola">heterosmilacicola</tp:taxon-name-part></tp:taxon-name></italic> sp. nov. male abdomen <bold>A</bold> abdomen, lateral <bold>B</bold> abdomen ventral <bold>C–F</bold> genitalia in dorsal (<bold>C, E</bold>), posterior (<bold>D</bold>) and ventral (<bold>F</bold>) views <bold>G</bold> hypoproct. Abbreviations: aed, aedeagus; cerc, cercus; goncx, gonococxite; gonst, gonostylus; hyprct, hypoproct; mb lb, mediobasal lobe. Scale bars: 0.1 mm.</p></caption><graphic xmlns:xlink="http://www.w3.org/1999/xlink" xlink:href="zookeys-1234-397_article-146453__-g004.jpg" position="float" orientation="portrait" xlink:type="simple" id="oo_1313258.jpg"><uri content-type="original_file" xlink:type="simple">https://binary.pensoft.net/fig/1313258</uri></graphic></fig><p><bold><italic>Head</italic></bold> (Fig. <xref ref-type="fig" rid="F3">3E, H, M</xref>): eyes holoptic, with a distinct constriction at the middle, along the frontal margin around antennae sockets. Eye facets circular; eye bridge 5–6 facets long. Antenna (Fig. <xref ref-type="fig" rid="F3">3C</xref>): scape and pedicel white and rounded; pedicel 2/3 as long as the scape (Fig. <xref ref-type="fig" rid="F3">3H</xref>); flagellomeres12–13, brownish, with short, naked neck; neck length about 1/4 as long as node; circumfila composed of a continuous sub-basal band joined with a partial subapical band; 13–15 long subapical and 12–14 short sub-basal setae with enlarged alveoli (Fig. <xref ref-type="fig" rid="F3">3G, J–L</xref>). Palpus 4-segmented; segments 2–3 of similar length, 1.7 times as long as the 1<sup>st</sup> and 0.66 times as long as the 4<sup>th</sup> (Fig. <xref ref-type="fig" rid="F3">3I, M</xref>); each segment with several strong setae and covered by brownish scales (Fig. <xref ref-type="fig" rid="F3">3H</xref>).</p><p><bold><italic>Thorax</italic></bold>: wing (Fig. <xref ref-type="fig" rid="F3">3B</xref>) length 1.3–1.4 mm; R1 joining C before mid-length of wing; R5 curving anteriorly and joining C before wing apex. M3+4 connected with Cu, forming a fork. Wing membrane with dense, dark microtrichia. Halter brownish. Scutum, scutellum, mediotergite, propleuron, anepisternum, katepisternum, and katatergite brown; other parts whitish (Fig. <xref ref-type="fig" rid="F3">3D</xref>). Anepisternum with 5–6 setae on dorsal third; anepimeron with 7–8 setae; remaining pleura bare.</p><p>Legs slender and brown, but inner sides paler. Tarsal claws bifid on all legs; each claw strongly curved downward beyond mid-length; empodia as long as tarsal claws (Fig. <xref ref-type="fig" rid="F3">3F</xref>).</p><p><bold><italic>Abdomen</italic></bold>: tergites 1–6 rectangular, each with a single row of setae along posterior margin and lateral setae, elsewhere mostly covered with brownish scales; 7<sup>th</sup> tergite unsclerotized, with a pair of medial setae (Figs <xref ref-type="fig" rid="F3">3D</xref>, <xref ref-type="fig" rid="F4">4A</xref>); 8<sup>th</sup> tergite unsclerotized. Sternites 1–7 rectangular, divided transversely, sclerotized as two pigmented transversal bands, each bearing a row of setae; 8<sup>th</sup> sternite smaller than others, emarginate posteromedially (Fig. <xref ref-type="fig" rid="F4">4A, B</xref>), setulose.</p><p>Terminalia (Fig. <xref ref-type="fig" rid="F4">4C–G</xref>): gonocoxite stout cylindrical, setulose, with setae on apical half and densely setose inward. Gonostylus tapering distally, weakly arched inward, sparsely setulose, apically forming dark-brown sclerotized claw. Mediobasal lobe subdivided, sheathing aedeagus, slightly shorter than aedeagus, densely covered with setulae directed backward. Hypoproct shorter than cerci, with narrow lobes, U-shaped incision about 1/3 length of hypoproct, uniformly covered with microtrichia and with one apical seta on each lobe (Fig. <xref ref-type="fig" rid="F4">4G</xref>). Cerci ovate, deeply separated, setose distally. Aedeagus with subtriangular apex.</p><p><bold>Adult female</bold> (Figs <xref ref-type="fig" rid="F5">5</xref>, <xref ref-type="fig" rid="F6">6</xref>)</p><fig id="F5" position="float" orientation="portrait"><object-id xmlns:xlink="http://www.w3.org/1999/xlink" content-type="doi" xlink:type="simple">10.3897/zookeys.1234.146453.figure5</object-id><object-id xmlns:xlink="http://www.w3.org/1999/xlink" content-type="arpha" xlink:type="simple">99210389-993A-5EB9-BA32-4FC6F3D0E114</object-id><label>Figure 5.</label><caption><p><italic><tp:taxon-name><tp:taxon-name-part taxon-name-part-type="genus" reg="Dasineura">Dasineura</tp:taxon-name-part><tp:taxon-name-part taxon-name-part-type="species" reg="heterosmilacicola">heterosmilacicola</tp:taxon-name-part></tp:taxon-name></italic> sp. nov. female <bold>A</bold> habitus, lateral <bold>B</bold> body, lateral <bold>C</bold> habitus dorsal <bold>D</bold> head, lateral <bold>E</bold> wing <bold>F</bold> head, frontal <bold>G</bold> head, dorsal <bold>H</bold> segments 3–5 of an antenna, lateral <bold>I, J</bold> 5<sup>th</sup> segment of an antenna, dorsal and ventral <bold>K</bold> tarsal claw of hindleg, lateral. Abbreviations: sg2–sg8, 2<sup>nd</sup>–8<sup>th</sup> segments. Scale bars: 1 mm (<bold>A</bold>); 0.1 mm (<bold>B–H</bold>); 0.01 mm (<bold>I–K</bold>).</p></caption><graphic xmlns:xlink="http://www.w3.org/1999/xlink" xlink:href="zookeys-1234-397_article-146453__-g005.jpg" position="float" orientation="portrait" xlink:type="simple" id="oo_1313259.jpg"><uri content-type="original_file" xlink:type="simple">https://binary.pensoft.net/fig/1313259</uri></graphic></fig><fig id="F6" position="float" orientation="portrait"><object-id xmlns:xlink="http://www.w3.org/1999/xlink" content-type="doi" xlink:type="simple">10.3897/zookeys.1234.146453.figure6</object-id><object-id xmlns:xlink="http://www.w3.org/1999/xlink" content-type="arpha" xlink:type="simple">54DC6107-E659-5C22-BAB9-5A7ADD39A3FA</object-id><label>Figure 6.</label><caption><p><italic><tp:taxon-name><tp:taxon-name-part taxon-name-part-type="genus" reg="Dasineura">Dasineura</tp:taxon-name-part><tp:taxon-name-part taxon-name-part-type="species" reg="heterosmilacicola">heterosmilacicola</tp:taxon-name-part></tp:taxon-name></italic> sp. nov. female abdomen <bold>A</bold> segments 6–8, lateral <bold>B, C</bold> segments5–8, dorsal and ventral <bold>D</bold> segments 7–8, dorsal <bold>E</bold> cercus, lateral <bold>F</bold> post-abdomen with fully protruded ovipositor, lateral <bold>G</bold> protruded ovipositor. Abbreviations: cerc, cercus; hyprct, hypoproct; sg6–sg8, 6–8<sup>th</sup> segments; st5–st7, 5–7<sup>th</sup> sternites; tg5–tg8, 5–8<sup>th</sup> tergites. The arrow indicates sensilla on the 8<sup>th</sup> tergite. Scale bars: 0.1 mm (<bold>A–D, F</bold>); 0.01 mm (<bold>E, G</bold>).</p></caption><graphic xmlns:xlink="http://www.w3.org/1999/xlink" xlink:href="zookeys-1234-397_article-146453__-g006.jpg" position="float" orientation="portrait" xlink:type="simple" id="oo_1313260.jpg"><uri content-type="original_file" xlink:type="simple">https://binary.pensoft.net/fig/1313260</uri></graphic></fig><p><bold><italic>Head</italic></bold>: similar to male except the antenna. Antenna (Fig. <xref ref-type="fig" rid="F5">5C</xref>); scape and pedicel pale and rounded, pedicel 2/3 as long as scape (Fig. <xref ref-type="fig" rid="F5">5D, G</xref>); 11–12 flagellomeres (Fig. <xref ref-type="fig" rid="F4">4C</xref>), brownish without neck; circumfila composed of a continuous sub-basal band and a partial subapical band joined by two connectives: dorsally with 6–7 basal setae with large alveoli; ventrally with 6–7 long subapical and 6–7 short sub-basal setae with enlarged alveoli (Fig. <xref ref-type="fig" rid="F5">5I, J</xref>).</p><p><bold><italic>Thorax</italic></bold>: wing (Fig. <xref ref-type="fig" rid="F5">5E</xref>) length 1.2–1.5 mm. Wing venation similar to male. Notum pale brown with a pair of dark longitudinal stripes covered by long setae and brownish scales (Fig. <xref ref-type="fig" rid="F5">5C</xref>). Legs similar to male (Fig. <xref ref-type="fig" rid="F5">5K</xref>).</p><p><bold><italic>Abdomen</italic></bold>: tergites 1–6 rectangular, 5<sup>th</sup>–6<sup>th</sup> each narrower than the previous one; all with single row of posterior setae, elsewhere mostly covered with scales (Fig. <xref ref-type="fig" rid="F5">5B, D</xref>); 7<sup>th</sup> tergite narrow, with many setae on posterior margin, covering only the anterior half of 7<sup>th</sup> segment; posterior half naked without scale; 8<sup>th</sup> tergite divided into two separate, narrow longitudinal sclerites; sclerites slightly divergent anteriorly and subparallel posteriorly, with a pair of anterior granular sensillae (Fig. <xref ref-type="fig" rid="F5">5B</xref>). Sternites 1–7 rectangular, divided transversely, sclerotized as two pigmented transversal bands, each bearing a row of setae (Fig. <xref ref-type="fig" rid="F6">6C</xref>). Long tubular ovipositor, usually housed in segments 6–8, but protruding and extended at oviposition (Fig. <xref ref-type="fig" rid="F6">6F, G</xref>); extended ovipositor (from base of 8<sup>th</sup> segment to cercus apex) 9–10× as long as 7<sup>th</sup> tergite. Cerci as long as 7<sup>th</sup> tergite, fused medially into a single terminal lamella, evenly microtrichose; hypoproct narrow, microtrichose, with a pair of distal setae (Fig. <xref ref-type="fig" rid="F6">6E</xref>).</p><p><bold>Larva.</bold> full-grown larva (Figs <xref ref-type="fig" rid="F2">2H</xref>, <xref ref-type="fig" rid="F7">7</xref>): yellowish white, cylindrical, slightly flattened dorso-ventrally, pointed anteriorly, blunt posteriorly (Fig. <xref ref-type="fig" rid="F2">2H</xref>). Head capsule hemispherical, cephalic apodemes about as long as head capsule, antennae about twice as long as wide (Fig. <xref ref-type="fig" rid="F7">7A, B</xref>). Sternal spatula anteriorly bidentate with V-shaped emargination, slightly extended laterally just posterior to teeth; length/width ratio is 3–4 (Fig. <xref ref-type="fig" rid="F7">7C, D</xref>). Thoracic and abdominal segments dorsally with three inner and two outer lateral papillae on each side; each papilla with seta, except the central inner papilla (Fig. <xref ref-type="fig" rid="F7">7A, E</xref>). Terminal segment dorsally with eight terminal papillae, each with seta (Fig. <xref ref-type="fig" rid="F7">7E</xref>).</p><fig id="F7" position="float" orientation="portrait"><object-id xmlns:xlink="http://www.w3.org/1999/xlink" content-type="doi" xlink:type="simple">10.3897/zookeys.1234.146453.figure7</object-id><object-id xmlns:xlink="http://www.w3.org/1999/xlink" content-type="arpha" xlink:type="simple">860130DA-A80B-5E7B-8357-F044E231834D</object-id><label>Figure 7.</label><caption><p><italic><tp:taxon-name><tp:taxon-name-part taxon-name-part-type="genus" reg="Dasineura">Dasineura</tp:taxon-name-part><tp:taxon-name-part taxon-name-part-type="species" reg="heterosmilacicola">heterosmilacicola</tp:taxon-name-part></tp:taxon-name></italic> sp. nov. full-grown larva <bold>A</bold> head and thorax, dorsal <bold>B</bold> head, dorsal <bold>C</bold> sternal spatula, ventral <bold>D</bold> head and thorax, ventral <bold>E</bold> 8<sup>th</sup> and terminal segments, left dorso-lateral. Abbreviations: ip, inner papilla; op, outer papilla. Scale bars: 0.1 mm.</p></caption><graphic xmlns:xlink="http://www.w3.org/1999/xlink" xlink:href="zookeys-1234-397_article-146453__-g007.jpg" position="float" orientation="portrait" xlink:type="simple" id="oo_1313261.jpg"><uri content-type="original_file" xlink:type="simple">https://binary.pensoft.net/fig/1313261</uri></graphic></fig></tp:treatment-sec><tp:treatment-sec sec-type="etymology" id="SECID0EMUAG"><title>Etymology.</title><p>The name <italic><tp:taxon-name><tp:taxon-name-part taxon-name-part-type="genus" reg="Dasineura"/><tp:taxon-name-part taxon-name-part-type="species" reg="heterosmilacicola">heterosmilacicola</tp:taxon-name-part></tp:taxon-name></italic> denotes living on <italic><tp:taxon-name><tp:taxon-name-part taxon-name-part-type="genus" reg="Heterosmilax">Heterosmilax</tp:taxon-name-part></tp:taxon-name></italic>.</p></tp:treatment-sec><tp:treatment-sec sec-type="Japanese name" id="SECID0EDVAG"><title>Japanese name.</title><p>Karasukibasankirai-hana-tamabae.</p></tp:treatment-sec><tp:treatment-sec sec-type="host" id="SECID0EIVAG"><title>Host plant.</title><p>Male flower of <italic><tp:taxon-name><tp:taxon-name-part taxon-name-part-type="genus" reg="Heterosmilax">Heterosmilax</tp:taxon-name-part><tp:taxon-name-part taxon-name-part-type="species" reg="japonica">japonica</tp:taxon-name-part></tp:taxon-name></italic> (<tp:taxon-name><tp:taxon-name-part taxon-name-part-type="family">Smilacaceae</tp:taxon-name-part></tp:taxon-name>).</p></tp:treatment-sec><tp:treatment-sec sec-type="notes" id="SECID0E5VAG"><title>Biological notes.</title><p>An adult female visits a male flower of the host plant species and lays an egg in the perianth tube. The larva grows by feeding on the pollen and the floral tissue of the fallen male flower. This species is the obligate pollinator of the host plant, breeding in fallen male flowers.</p></tp:treatment-sec><tp:treatment-sec sec-type="distribution" id="SECID0EDWAG"><title>Distribution.</title><p>Japan: Ryukyu Archipelago.</p></tp:treatment-sec><tp:treatment-sec sec-type="remarks" id="SECID0EIWAG"><title>Remarks.</title><p>So far, 10 <italic><tp:taxon-name><tp:taxon-name-part taxon-name-part-type="genus" reg="Dasineura">Dasineura</tp:taxon-name-part></tp:taxon-name></italic> species are known from Japan (host plant: <tp:taxon-name><tp:taxon-name-part taxon-name-part-type="family">Pinaceae</tp:taxon-name-part></tp:taxon-name> 3 spp., <tp:taxon-name><tp:taxon-name-part taxon-name-part-type="family">Fabaceae</tp:taxon-name-part></tp:taxon-name> 3 spp., <tp:taxon-name><tp:taxon-name-part taxon-name-part-type="family">Symplocaceae</tp:taxon-name-part></tp:taxon-name>, 1 sp., <tp:taxon-name><tp:taxon-name-part taxon-name-part-type="family">Rubiaceae</tp:taxon-name-part></tp:taxon-name> 1 sp., <tp:taxon-name><tp:taxon-name-part taxon-name-part-type="family">Asteraceae</tp:taxon-name-part></tp:taxon-name> 1 sp., <tp:taxon-name><tp:taxon-name-part taxon-name-part-type="family">Adoxaceae</tp:taxon-name-part></tp:taxon-name> 1 sp.: <xref ref-type="bibr" rid="B43">Yukawa 1971</xref>; <xref ref-type="bibr" rid="B8">Elsayed et al. 2017</xref>). No species has been collected from monocots, and there are no described species closely related to this one. The species resembles <italic><tp:taxon-name><tp:taxon-name-part taxon-name-part-type="genus" reg="Dasineura">D.</tp:taxon-name-part><tp:taxon-name-part taxon-name-part-type="species" reg="wisteriae">wisteriae</tp:taxon-name-part></tp:taxon-name></italic>, which induces gall formation on flower buds of <italic><tp:taxon-name><tp:taxon-name-part taxon-name-part-type="genus" reg="Wisteria">Wisteria</tp:taxon-name-part></tp:taxon-name></italic> (<tp:taxon-name><tp:taxon-name-part taxon-name-part-type="family">Fabaceae</tp:taxon-name-part></tp:taxon-name>) (<xref ref-type="bibr" rid="B28">Nakawatase and Yukawa 1984</xref>), but there are fewer flagellomeres than in the latter (male: 12–13 vs 14–15), and the life cycle is multivoltine (the latter univoltine). This species most closely resembles <italic><tp:taxon-name><tp:taxon-name-part taxon-name-part-type="genus" reg="Dasineura">D.</tp:taxon-name-part><tp:taxon-name-part taxon-name-part-type="species" reg="camassiae">camassiae</tp:taxon-name-part></tp:taxon-name></italic>, whose larva grows in the flower bud galls of two monocot species of <italic><tp:taxon-name><tp:taxon-name-part taxon-name-part-type="genus" reg="Camassia">Camassia</tp:taxon-name-part></tp:taxon-name></italic> (<tp:taxon-name><tp:taxon-name-part taxon-name-part-type="family">Asparagaceae</tp:taxon-name-part></tp:taxon-name>, <tp:taxon-name><tp:taxon-name-part taxon-name-part-type="subfamily">Agavoideae</tp:taxon-name-part></tp:taxon-name>), but is discriminated from the latter by the number of flagellomeres (male: 12–13 in this species, 13–15 in the latter; female: 11–12 in this species, 13–14 in the latter), the morphology of the male terminalia (cerci deeply incised in this species, but shallowly incised in the latter), the morphology of the female 7<sup>th</sup> tergite (subparallel in the former, but distinctly constricted at the middle in the latter), and the larval morphology (tergite dorsally in each side, with five papillae in the former and four in the latter; length/width ratio of sternal spatula is 3–4 in this species and 7–8 in the latter).</p></tp:treatment-sec><tp:treatment-sec><!--Section generated to contain objects referenced in tp:taxon-treatment.--><fig id="F2" position="float" orientation="portrait"><object-id xmlns:xlink="http://www.w3.org/1999/xlink" content-type="doi" xlink:type="simple">10.3897/zookeys.1234.146453.figure2</object-id><object-id xmlns:xlink="http://www.w3.org/1999/xlink" content-type="arpha" xlink:type="simple">E29C688F-DF54-52F7-A702-7A488BAB700E</object-id><label>Figure 2.</label><caption><p>Attachment of <italic><tp:taxon-name><tp:taxon-name-part taxon-name-part-type="genus" reg="Heterosmilax">Heterosmilax</tp:taxon-name-part><tp:taxon-name-part taxon-name-part-type="species" reg="japonica">japonica</tp:taxon-name-part></tp:taxon-name></italic> pollen on the stigma and pollinator body, and larvae of the pollinator <italic><tp:taxon-name><tp:taxon-name-part taxon-name-part-type="genus" reg="Dasineura">Dasineura</tp:taxon-name-part></tp:taxon-name></italic> midge breeding within male flowers <bold>A</bold> stigma of a female flower visited by the midge (arrow points to a deposited egg) <bold>B–D</bold><italic><tp:taxon-name><tp:taxon-name-part taxon-name-part-type="genus" reg="Dasineura">Dasineura</tp:taxon-name-part></tp:taxon-name></italic> gall midges that have visited female flowers (<bold>B</bold> body <bold>C</bold> abdomen <bold>D</bold> 7–8 segments of abdomen) <bold>E</bold> cross-section of a male flower visited by a <italic><tp:taxon-name><tp:taxon-name-part taxon-name-part-type="genus" reg="Dasineura">Dasineura</tp:taxon-name-part></tp:taxon-name></italic> midge (arrow points to a deposited egg) <bold>F</bold> two larvae (arrows) feeding on pollen in a male flower <bold>G</bold> third instar larva having infested pollen and floral tissue <bold>H</bold> midge larva in dorsal view. Scale bars: 1 mm (<bold>A, B, E–H</bold>); 0.1 mm (<bold>C, D</bold>).</p></caption><graphic xmlns:xlink="http://www.w3.org/1999/xlink" xlink:href="zookeys-1234-397_article-146453__-g002.jpg" position="float" orientation="portrait" xlink:type="simple" id="oo_1313256.jpg"><uri content-type="original_file" xlink:type="simple">https://binary.pensoft.net/fig/1313256</uri></graphic></fig></tp:treatment-sec><ref-list><ref id="B43"><mixed-citation xmlns:xlink="http://www.w3.org/1999/xlink" xlink:type="simple"><person-group><name name-style="western"><surname>Yukawa</surname><given-names>J</given-names></name></person-group> (<year>1971</year>) <article-title>A revision of the Japanese gall midges: <tp:taxon-name><tp:taxon-name-part taxon-name-part-type="order">Diptera</tp:taxon-name-part></tp:taxon-name>: <tp:taxon-name><tp:taxon-name-part taxon-name-part-type="family">Cecidomyiidae</tp:taxon-name-part></tp:taxon-name>.</article-title><source>Memoirs of the Faculty of Agriculture, Kagoshima University</source><volume>8</volume>(<issue>1</issue>): <fpage>1</fpage>–<lpage>203</lpage>.</mixed-citation></ref><ref id="B8"><mixed-citation xmlns:xlink="http://www.w3.org/1999/xlink" xlink:type="simple"><person-group><name name-style="western"><surname>Elsayed</surname><given-names>AK</given-names></name><name name-style="western"><surname>Ogata</surname><given-names>K</given-names></name><name name-style="western"><surname>Kaburagi</surname><given-names>K</given-names></name><name name-style="western"><surname>Yukawa</surname><given-names>J</given-names></name><name name-style="western"><surname>Tokuda</surname><given-names>M</given-names></name></person-group> (<year>2017</year>) <article-title>A new <italic><tp:taxon-name><tp:taxon-name-part taxon-name-part-type="genus">Dasineura</tp:taxon-name-part></tp:taxon-name></italic> species (<tp:taxon-name><tp:taxon-name-part taxon-name-part-type="order">Diptera</tp:taxon-name-part></tp:taxon-name>: <tp:taxon-name><tp:taxon-name-part taxon-name-part-type="family">Cecidomyiidae</tp:taxon-name-part></tp:taxon-name>) associated with <italic><tp:taxon-name><tp:taxon-name-part taxon-name-part-type="genus">Symplocos</tp:taxon-name-part><tp:taxon-name-part taxon-name-part-type="species">cochinchinensis</tp:taxon-name-part></tp:taxon-name></italic> (Loureiro) (<tp:taxon-name><tp:taxon-name-part taxon-name-part-type="family">Symplocaceae</tp:taxon-name-part></tp:taxon-name>) in Japan.</article-title><source>Japanese Journal of Systematic Entomology</source><volume>23</volume>(<issue>1</issue>): <fpage>81</fpage>–<lpage>86</lpage>.</mixed-citation></ref><ref id="B28"><mixed-citation xmlns:xlink="http://www.w3.org/1999/xlink" xlink:type="simple"><person-group><name name-style="western"><surname>Nakawatase</surname><given-names>A</given-names></name><name name-style="western"><surname>Yukawa</surname><given-names>J</given-names></name></person-group> (<year>1984</year>) <article-title>Redescription of the wisteria flower bud midge, <italic><tp:taxon-name><tp:taxon-name-part taxon-name-part-type="genus">Dasineura</tp:taxon-name-part><tp:taxon-name-part taxon-name-part-type="species">wisteriae</tp:taxon-name-part></tp:taxon-name></italic> Mani (<tp:taxon-name><tp:taxon-name-part taxon-name-part-type="order">Diptera</tp:taxon-name-part></tp:taxon-name>: <tp:taxon-name><tp:taxon-name-part taxon-name-part-type="family">Cecidomyiidae</tp:taxon-name-part></tp:taxon-name>).</article-title><source>Bulletin of the Kitakyushu Museum of Natural History</source><volume>5</volume>: <fpage>85</fpage>–<lpage>90</lpage>.</mixed-citation></ref></ref-list></tp:taxon-treatment>
